# Supplementary material for: Structure and Dynamics of Three Escherichia coli NfsB Nitro-Reductase Mutants Selected for Enhanced Activity with the Cancer Prodrug CB1954
Source: Int J Mol Sci. 2023 Mar 22;24(6):5987. doi: 10.3390/ijms24065987 (PMC10051150; doi:10.3390/ijms24065987)
Supplement: Supplementary file 1 [file ijms-24-05987-s001.zip]

Archive with 11 entries (9 files):
- ijms-2207160-supplementary/
- ijms-2207160-supplementary/Supplementary Information-proofs/
- ijms-2207160-supplementary/Supplementary Information-proofs/Supplementary Figure legends.pdf
- ijms-2207160-supplementary/Supplementary Information-proofs/Supplementary Figure S1- reduction spectra.png
- ijms-2207160-supplementary/Supplementary Information-proofs/Supplementary Figure S2 Distances in mutants.png
- ijms-2207160-supplementary/Supplementary Information-proofs/Supplementary Table S1- Crystal Statistics-Double and Triple mutant.pdf
- ijms-2207160-supplementary/Supplementary Information-proofs/Supplementary Table S2- redox data.pdf
- ijms-2207160-supplementary/Supplementary Information-proofs/Supplementary Table S3- stopped flow data.pdf
- ijms-2207160-supplementary/Supplementary Information-proofs/Supplementary Table S4-selection of quadruple mutants.pdf
- ijms-2207160-supplementary/Supplementary Information-proofs/Supplementary Table S5- steady state kinetics of mutants.pdf
- ijms-2207160-supplementary/Supplementary Information-proofs/Supplementary Table S6- Crystal Statistics-Quadruple mutant.pdf
